# Supplementary material for: The lectin-like domain of TNF reduces pneumonia-induced injury in the perfused human lung
Source: JCI Insight. 2025 Jun 9;10(11):e188325. doi: 10.1172/jci.insight.188325 (PMC12226048; doi:10.1172/jci.insight.188325)
Supplement: Supporting data values [file jciinsight-10-188325-s020.xlsx]

## Sheet: Fig. 2A
Control + Vehicle	S. pneumoniae + Vehicle	S. pneumoniae + TIP peptide
31.9515	71.5686	44.5102
9.82443	107.973	32.0917
24.8485	66.0436	48.9028
54.3667	71.4844	57.1714
63.0137	50.5814	34.5946
42.4116	92.8191	49.0041

## Sheet: Fig. 2B
Control + Vehicle	S. pneumoniae + Vehicle	S. pneumoniae + TIP peptide
1.84344	9.72462	2.66493
0.3125	4.78398	2.98392
2.62353	2.85006	1.35467
4.88883	3.01734	4.90436
5.47612	11.8806	2.14066
0.977455	7.19616	1.21713

## Sheet: Fig. 3A
Control + Vehicle		S. pneumoniae + Vehicle		S. pneumoniae + TIP peptide
0 hour	5 hours	0 hour	5 hours	0 hour	5 hours
36.0656	31.5789	39.2857	19.0476	22.2222	13.9535
32.1429	31.5789	21.7391	4.44444	45.8333	25.641
34.7826	27.2727	37.037	16.6667	34.7826	31.8182
50	44.4444	33.3333	5.12821	27.2727	23.8095
		36	10.2564

## Sheet: Fig. 3B
Control + Vehicle	S. pneumoniae + Vehicle	S. pneumoniae + TIP peptide
-12.4402	-51.5152	-37.2093
-1.75439	-79.5556	-44.0559
-21.5909	-55	-8.52273
-11.1111	-84.6154	-12.6984
	-71.51

## Sheet: Fig. 4A
Control + Vehicle	S. pneumoniae + Vehicle	S. pneumoniae + TIP peptide
135219	2531780	643159
165725	845064	992920
256425	1253700	220000
248235	1985660	3016300
99424	1577280	202000
44100	275880	908000

## Sheet: Fig. 4B
Control + Vehicle	S. pneumoniae + Vehicle	S. pneumoniae + TIP peptide
9465.33	556992	77179.1
4971.75	245069	168796
15385.5	137907	79200
4964.7	277992	452445
3976.96	189274	42420
2646	66211.2	227000

## Sheet: Fig. 5A
S. pneumoniae + Vehicle	S. pneumoniae + TIP peptide
8500	75000
150000	37000
40500	26000
16500	2100000
1000000	65000
7000	275000

## Sheet: Fig. 5B
S. pneumoniae + Vehicle	S. pneumoniae + TIP peptide
21500	1000
70000	500
19500	1450
11000	5500
21000	800
6000	900

## Sheet: Fig. 6A
Control + Vehicle	S. pneumoniae + Vehicle	S. pneumoniae + TIP peptide
60074.3	79786.2	31476.4
2504.01	85612.7	13910.5
15930.8	87409.6	27297
16596.2	12453.2	20482.5
3063.86	29293	8188.34
13240.2	39497.4	11229

## Sheet: Fig. 6B
Control + Vehicle	S. pneumoniae + Vehicle	S. pneumoniae + TIP peptide
41537.5	83896.9	21413.6
1354.08	42546.2	10959
18947.2	42345.5	18369.3
15757.3	13599.2	39666.9
12904.9	60851.8	24894.3
11777.9	41818.8	5671.5

[truncated: 12 more sheets: Supp. Table 1, Supp. Table 2, Supp. Fig. 1A, Supp. Fig. 1B, Supp. Fig. 1C, Supp. Fig. 1D, Supp. Fig. 1E, Supp. Fig. 1F, Supp. Fig. 1G, Supp. Fig. 1H, Supp. Fig. 1I, Supp. Fig. 1J]
